# Supplementary material for: Imidazolinium-Based NHC–Metal Complexes Overcome Both Cancer Multidrug Resistance and Cisplatin Resistance In Vitro
Source: Int J Mol Sci. 2025 Nov 25;26(23):11382. doi: 10.3390/ijms262311382 (PMC12692346; doi:10.3390/ijms262311382)
Supplement: Supplementary file 1 [file ijms-26-11382-s001.zip]

Archive with 1 entries (1 files):
- ijms-3950001-supplementary.pdf
